# Supplementary material for: Multiple machine learning-based integrations of multi-omics data to identify molecular subtypes and construct a prognostic model for HNSCC
Source: Hereditas. 2025 Feb 6;162:17. doi: 10.1186/s41065-025-00380-0 (PMC11800565; doi:10.1186/s41065-025-00380-0)
Supplement: Supplementary file 1 — Supplementary Material 1 [file 41065_2025_380_MOESM1_ESM.xlsx]

## Sheet: S1
ONTOLOGY	ID	Description	pvalue	Count
BP	GO:0003012	muscle system process	1.96364e-44	60
BP	GO:0006936	muscle contraction	5.73084e-41	52
BP	GO:0007517	muscle organ development	3.65347e-37	49
BP	GO:0055001	muscle cell development	4.09208e-36	39
BP	GO:0051146	striated muscle cell differentiation	1.02388e-35	45
BP	GO:0030239	myofibril assembly	1.80456e-35	28
BP	GO:0055002	striated muscle cell development	2.94784e-35	28
BP	GO:0060537	muscle tissue development	5.52551e-32	48
BP	GO:0042692	muscle cell differentiation	1.7898e-29	45
BP	GO:0006941	striated muscle contraction	6.55298e-29	33
BP	GO:0010927	cellular component assembly involved in morphogenesis	1.10413e-28	29
BP	GO:0045214	sarcomere organization	3.62033e-25	19
BP	GO:0031032	actomyosin structure organization	6.82794e-25	31
BP	GO:0048738	cardiac muscle tissue development	3.4076e-20	29
BP	GO:0014706	striated muscle tissue development	2.03857e-19	29
BP	GO:0090257	regulation of muscle system process	1.34898e-18	28
BP	GO:0060538	skeletal muscle organ development	3.96955e-18	24
BP	GO:0007519	skeletal muscle tissue development	9.54359e-18	23
BP	GO:0003009	skeletal muscle contraction	1.29098e-16	14
BP	GO:0050881	musculoskeletal movement	2.55439e-16	15
BP	GO:0050879	multicellular organismal movement	3.40759e-16	15
BP	GO:0060415	muscle tissue morphogenesis	6.06423e-16	16
BP	GO:0048644	muscle organ morphogenesis	2.87026e-15	16
BP	GO:0006937	regulation of muscle contraction	4.64173e-15	21
BP	GO:0043500	muscle adaptation	1.20003e-14	18
BP	GO:0055008	cardiac muscle tissue morphogenesis	1.63232e-14	14
BP	GO:0033275	actin-myosin filament sliding	6.85274e-14	9
BP	GO:0060047	heart contraction	7.23159e-14	23
BP	GO:0140694	non-membrane-bounded organelle assembly	8.80688e-14	28
BP	GO:0014888	striated muscle adaptation	1.20724e-13	13
BP	GO:0060048	cardiac muscle contraction	1.25855e-13	18
BP	GO:0003015	heart process	1.98562e-13	23
BP	GO:0043501	skeletal muscle adaptation	2.15874e-13	10
BP	GO:0055006	cardiac cell development	5.15307e-13	15
BP	GO:0030049	muscle filament sliding	1.50461e-12	8
BP	GO:0055013	cardiac muscle cell development	2.71252e-12	14
BP	GO:0070252	actin-mediated cell contraction	3.28635e-12	15
BP	GO:0030048	actin filament-based movement	8.38768e-12	16
BP	GO:0030198	extracellular matrix organization	1.09097e-11	23
BP	GO:0043062	extracellular structure organization	1.16405e-11	23
BP	GO:0045229	external encapsulating structure organization	1.32424e-11	23
BP	GO:0048741	skeletal muscle fiber development	2.01724e-11	10
BP	GO:0055003	cardiac myofibril assembly	3.58786e-11	8
BP	GO:0014904	myotube cell development	6.21444e-11	10
BP	GO:0014902	myotube differentiation	6.23289e-11	15
BP	GO:0055007	cardiac muscle cell differentiation	6.23289e-11	15
BP	GO:0035051	cardiocyte differentiation	1.96056e-10	16
BP	GO:0006942	regulation of striated muscle contraction	2.43915e-10	13
BP	GO:0003007	heart morphogenesis	8.67838e-10	19
BP	GO:0050905	neuromuscular process	1.27599e-09	15
BP	GO:0003205	cardiac chamber development	2.77032e-09	15
BP	GO:1901019	regulation of calcium ion transmembrane transporter activity	4.43531e-09	12
BP	GO:0008016	regulation of heart contraction	1.17849e-08	16
BP	GO:1903169	regulation of calcium ion transmembrane transport	1.31484e-08	15
BP	GO:0051155	positive regulation of striated muscle cell differentiation	1.77507e-08	9
BP	GO:0002026	regulation of the force of heart contraction	2.36385e-08	7
BP	GO:0043502	regulation of muscle adaptation	3.2343e-08	11
BP	GO:0001706	endoderm formation	3.4503e-08	9
BP	GO:0070296	sarcoplasmic reticulum calcium ion transport	4.37194e-08	8
BP	GO:0051924	regulation of calcium ion transport	4.48424e-08	17
BP	GO:0003231	cardiac ventricle development	6.17569e-08	12
BP	GO:0014866	skeletal myofibril assembly	7.04986e-08	5
BP	GO:1904062	regulation of monoatomic cation transmembrane transport	7.97617e-08	19
BP	GO:0010959	regulation of metal ion transport	9.00785e-08	21
BP	GO:0010830	regulation of myotube differentiation	9.25757e-08	8
BP	GO:0055010	ventricular cardiac muscle tissue morphogenesis	9.25757e-08	8
BP	GO:0042693	muscle cell fate commitment	1.20729e-07	6
BP	GO:0048742	regulation of skeletal muscle fiber development	1.2793e-07	5
BP	GO:0034765	regulation of monoatomic ion transmembrane transport	1.63966e-07	22
BP	GO:1903522	regulation of blood circulation	1.99564e-07	16
BP	GO:0003208	cardiac ventricle morphogenesis	2.45353e-07	9
BP	GO:0014874	response to stimulus involved in regulation of muscle adaptation	3.49147e-07	5
BP	GO:0045661	regulation of myoblast differentiation	3.52462e-07	9
BP	GO:0051153	regulation of striated muscle cell differentiation	3.78086e-07	10
BP	GO:0003229	ventricular cardiac muscle tissue development	3.92089e-07	8
BP	GO:0003206	cardiac chamber morphogenesis	5.36297e-07	11
BP	GO:1903115	regulation of actin filament-based movement	5.7717e-07	7
BP	GO:0001704	formation of primary germ layer	5.80756e-07	11
BP	GO:0035994	response to muscle stretch	6.73412e-07	6
BP	GO:0060314	regulation of ryanodine-sensitive calcium-release channel activity	6.73412e-07	6
BP	GO:0070588	calcium ion transmembrane transport	7.00621e-07	18
BP	GO:0007015	actin filament organization	8.00388e-07	20
BP	GO:0051149	positive regulation of muscle cell differentiation	8.56894e-07	9
BP	GO:0007492	endoderm development	9.50749e-07	9
BP	GO:0045445	myoblast differentiation	1.22353e-06	10
BP	GO:0006816	calcium ion transport	1.25351e-06	20
BP	GO:0032970	regulation of actin filament-based process	1.9697e-06	18
BP	GO:0010880	regulation of release of sequestered calcium ion into cytosol by sarcoplasmic reticulum	2.04375e-06	6
BP	GO:0035987	endodermal cell differentiation	2.09353e-06	7
BP	GO:0032412	regulation of monoatomic ion transmembrane transporter activity	2.40014e-06	15
BP	GO:0051926	negative regulation of calcium ion transport	3.21055e-06	8
BP	GO:0043462	regulation of ATP-dependent activity	3.56717e-06	8
BP	GO:0022898	regulation of transmembrane transporter activity	3.86137e-06	15
BP	GO:2001257	regulation of cation channel activity	3.90167e-06	11
BP	GO:0048643	positive regulation of skeletal muscle tissue development	3.91527e-06	5
BP	GO:0014808	release of sequestered calcium ion into cytosol by sarcoplasmic reticulum	4.32088e-06	6
BP	GO:1903514	release of sequestered calcium ion into cytosol by endoplasmic reticulum	5.13112e-06	6
BP	GO:0014897	striated muscle hypertrophy	5.39286e-06	9
BP	GO:0014896	muscle hypertrophy	6.33052e-06	9
BP	GO:0007369	gastrulation	6.99631e-06	12
BP	GO:0051279	regulation of release of sequestered calcium ion into cytosol	8.58723e-06	8
BP	GO:1901863	positive regulation of muscle tissue development	1.03037e-05	5
BP	GO:0043271	negative regulation of monoatomic ion transport	1.07951e-05	10
BP	GO:0000768	syncytium formation by plasma membrane fusion	1.2052e-05	7
BP	GO:0140253	cell-cell fusion	1.2052e-05	7
BP	GO:1901879	regulation of protein depolymerization	1.22471e-05	8
BP	GO:1901020	negative regulation of calcium ion transmembrane transporter activity	1.29793e-05	6
BP	GO:0032413	negative regulation of ion transmembrane transporter activity	1.45212e-05	8
BP	GO:0045663	positive regulation of myoblast differentiation	1.49274e-05	6
BP	GO:0032409	regulation of transporter activity	1.51793e-05	15
BP	GO:0009612	response to mechanical stimulus	1.77819e-05	12
BP	GO:0006949	syncytium formation	1.82925e-05	7
BP	GO:2001259	positive regulation of cation channel activity	1.82925e-05	7
BP	GO:0048641	regulation of skeletal muscle tissue development	1.898e-05	5
BP	GO:0014733	regulation of skeletal muscle adaptation	2.17023e-05	4
BP	GO:1901861	regulation of muscle tissue development	2.22279e-05	6
BP	GO:0007520	myoblast fusion	2.85195e-05	6
BP	GO:0003300	cardiac muscle hypertrophy	3.43766e-05	8
BP	GO:0051147	regulation of muscle cell differentiation	3.63133e-05	10
BP	GO:1904063	negative regulation of cation transmembrane transport	4.26419e-05	8
BP	GO:0097553	calcium ion transmembrane import into cytosol	4.76915e-05	11
BP	GO:0010831	positive regulation of myotube differentiation	5.00972e-05	4
BP	GO:0050982	detection of mechanical stimulus	5.06441e-05	6
BP	GO:0090279	regulation of calcium ion import	5.24872e-05	5
BP	GO:0055117	regulation of cardiac muscle contraction	5.46476e-05	7
BP	GO:0002027	regulation of heart rate	5.61846e-05	8
BP	GO:1903170	negative regulation of calcium ion transmembrane transport	5.63841e-05	6
BP	GO:0086004	regulation of cardiac muscle cell contraction	6.09129e-05	5
BP	GO:0034766	negative regulation of monoatomic ion transmembrane transport	6.85419e-05	8
BP	GO:0032414	positive regulation of ion transmembrane transporter activity	8.84568e-05	8
BP	GO:0032410	negative regulation of transporter activity	9.41212e-05	8
BP	GO:0051261	protein depolymerization	0.000100083	8
BP	GO:0061053	somite development	0.000102128	7
BP	GO:0034763	negative regulation of transmembrane transport	0.000135229	9
BP	GO:0042060	wound healing	0.0001389	16
BP	GO:0010881	regulation of cardiac muscle contraction by regulation of the release of sequestered calcium ion	0.000146585	4
BP	GO:0030199	collagen fibril organization	0.000147499	6
BP	GO:0043244	regulation of protein-containing complex disassembly	0.000159985	8
BP	GO:0032411	positive regulation of transporter activity	0.000169203	8
BP	GO:0001756	somitogenesis	0.000175071	6
BP	GO:0061448	connective tissue development	0.000189426	12
BP	GO:0007044	cell-substrate junction assembly	0.000203843	7
BP	GO:0035914	skeletal muscle cell differentiation	0.000206563	6
BP	GO:0060485	mesenchyme development	0.000208111	13
BP	GO:0048630	skeletal muscle tissue growth	0.000217735	3
BP	GO:0051209	release of sequestered calcium ion into cytosol	0.000234143	8
BP	GO:1901021	positive regulation of calcium ion transmembrane transporter activity	0.000239144	5
BP	GO:0051283	negative regulation of sequestering of calcium ion	0.000246726	8
BP	GO:0051216	cartilage development	0.000248285	10
BP	GO:0055074	calcium ion homeostasis	0.000256719	13
BP	GO:0051282	regulation of sequestering of calcium ion	0.000273555	8
BP	GO:0007274	neuromuscular synaptic transmission	0.000288044	4
BP	GO:0010882	regulation of cardiac muscle contraction by calcium ion signaling	0.000288044	4
BP	GO:0150115	cell-substrate junction organization	0.000314737	7
BP	GO:0070509	calcium ion import	0.000325109	5
BP	GO:0051208	sequestering of calcium ion	0.000334385	8
BP	GO:0086003	cardiac muscle cell contraction	0.000379704	6
BP	GO:0014854	response to inactivity	0.000391848	3
BP	GO:0086009	membrane repolarization	0.000473838	5
BP	GO:0043242	negative regulation of protein-containing complex disassembly	0.000500718	6
BP	GO:0007512	adult heart development	0.000504706	3
BP	GO:0030834	regulation of actin filament depolymerization	0.000517921	5
BP	GO:0007596	blood coagulation	0.000540874	10
BP	GO:0032535	regulation of cellular component size	0.000545764	13
BP	GO:0060325	face morphogenesis	0.000577246	4
BP	GO:0019722	calcium-mediated signaling	0.00059684	9
BP	GO:0070593	dendrite self-avoidance	0.000636434	3
BP	GO:1901077	regulation of relaxation of muscle	0.000636434	3
BP	GO:0050817	coagulation	0.000641892	10
BP	GO:0010644	cell communication by electrical coupling	0.000653282	4
BP	GO:0050878	regulation of body fluid levels	0.000654898	13
BP	GO:0007599	hemostasis	0.000663857	10
BP	GO:1904064	positive regulation of cation transmembrane transport	0.000668245	8
BP	GO:0043270	positive regulation of monoatomic ion transport	0.000686439	10
BP	GO:0030042	actin filament depolymerization	0.000786154	5
BP	GO:0010649	regulation of cell communication by electrical coupling	0.000788217	3
BP	GO:0090075	relaxation of muscle	0.000826182	4
BP	GO:0048333	mesodermal cell differentiation	0.00092371	4
BP	GO:0010951	negative regulation of endopeptidase activity	0.000933983	8
BP	GO:0014819	regulation of skeletal muscle contraction	0.000961185	3
BP	GO:2000095	regulation of Wnt signaling pathway, planar cell polarity pathway	0.000961185	3
BP	GO:0086065	cell communication involved in cardiac conduction	0.000990192	5
BP	GO:0051494	negative regulation of cytoskeleton organization	0.00109544	8
BP	GO:0060323	head morphogenesis	0.00114258	4
BP	GO:0055119	relaxation of cardiac muscle	0.00115642	3
BP	GO:0019932	second-messenger-mediated signaling	0.00117663	11
BP	GO:1902904	negative regulation of supramolecular fiber organization	0.00123057	8
BP	GO:0060306	regulation of membrane repolarization	0.00126459	4
BP	GO:0097106	postsynaptic density organization	0.00126459	4
BP	GO:0007156	homophilic cell adhesion via plasma membrane adhesion molecules	0.00127846	8
BP	GO:0030837	negative regulation of actin filament polymerization	0.00132035	5
BP	GO:0045926	negative regulation of growth	0.00132829	10
BP	GO:0045780	positive regulation of bone resorption	0.00137495	3
BP	GO:0051917	regulation of fibrinolysis	0.00137495	3
BP	GO:0043403	skeletal muscle tissue regeneration	0.00139543	4
BP	GO:0010812	negative regulation of cell-substrate adhesion	0.00141422	5
BP	GO:0032956	regulation of actin cytoskeleton organization	0.00144493	12
BP	GO:0034329	cell junction assembly	0.00147547	14
BP	GO:0051693	actin filament capping	0.00153542	4
BP	GO:0070884	regulation of calcineurin-NFAT signaling cascade	0.00153542	4
BP	GO:0006874	intracellular calcium ion homeostasis	0.00157961	11
BP	GO:0035282	segmentation	0.00161522	6
BP	GO:0034767	positive regulation of monoatomic ion transmembrane transport	0.00165671	8
BP	GO:0106056	regulation of calcineurin-mediated signaling	0.00168489	4
BP	GO:0061337	cardiac conduction	0.00169961	6
BP	GO:1901016	regulation of potassium ion transmembrane transporter activity	0.00172541	5
BP	GO:1901880	negative regulation of protein depolymerization	0.00183949	5
BP	GO:0045124	regulation of bone resorption	0.00184418	4
BP	GO:0009581	detection of external stimulus	0.00185654	7
BP	GO:0031589	cell-substrate adhesion	0.00196648	12
BP	GO:0010810	regulation of cell-substrate adhesion	0.00198229	9
BP	GO:0009582	detection of abiotic stimulus	0.00209607	7
BP	GO:0014074	response to purine-containing compound	0.002181	7
BP	GO:0030835	negative regulation of actin filament depolymerization	0.00219349	4
BP	GO:0099084	postsynaptic specialization organization	0.00219349	4
BP	GO:0033173	calcineurin-NFAT signaling cascade	0.00238416	4
BP	GO:0001707	mesoderm formation	0.00249432	5
BP	GO:0086012	membrane depolarization during cardiac muscle cell action potential	0.00250091	3
BP	GO:0031333	negative regulation of protein-containing complex assembly	0.00264629	7
BP	GO:0098742	cell-cell adhesion via plasma-membrane adhesion molecules	0.00272626	10
BP	GO:0048332	mesoderm morphogenesis	0.00279849	5
BP	GO:0060560	developmental growth involved in morphogenesis	0.00282457	9
BP	GO:0046716	muscle cell cellular homeostasis	0.00284969	3
BP	GO:0071496	cellular response to external stimulus	0.00285617	11
BP	GO:1902903	regulation of supramolecular fiber organization	0.0028723	12
BP	GO:0034764	positive regulation of transmembrane transport	0.00290587	9
BP	GO:0007409	axonogenesis	0.00292254	13
BP	GO:0048638	regulation of developmental growth	0.00292349	11
BP	GO:0010466	negative regulation of peptidase activity	0.002989	9
BP	GO:0044344	cellular response to fibroblast growth factor stimulus	0.00299438	6
BP	GO:0045861	negative regulation of proteolysis	0.00306197	11
BP	GO:0030832	regulation of actin filament length	0.00307057	7
BP	GO:0051051	negative regulation of transport	0.00318207	14
BP	GO:0007160	cell-matrix adhesion	0.00324972	9
BP	GO:0010171	body morphogenesis	0.00326097	4
BP	GO:0046850	regulation of bone remodeling	0.00326097	4
BP	GO:0097720	calcineurin-mediated signaling	0.00326097	4
BP	GO:0042391	regulation of membrane potential	0.00329039	13
BP	GO:0032272	negative regulation of protein polymerization	0.00330383	5
BP	GO:1902074	response to salt	0.00333242	12
BP	GO:0001654	eye development	0.0034743	12
BP	GO:1902041	regulation of extrinsic apoptotic signaling pathway via death domain receptors	0.00351025	4
BP	GO:0007584	response to nutrient	0.00354505	7
BP	GO:2001236	regulation of extrinsic apoptotic signaling pathway	0.00354505	7
BP	GO:0086010	membrane depolarization during action potential	0.00363344	3
BP	GO:0086064	cell communication by electrical coupling involved in cardiac conduction	0.00363344	3
BP	GO:0090066	regulation of anatomical structure size	0.0037475	14
BP	GO:2001238	positive regulation of extrinsic apoptotic signaling pathway	0.00377218	4
BP	GO:0150063	visual system development	0.00377273	12
BP	GO:0071774	response to fibroblast growth factor	0.00402859	6
BP	GO:0060324	face development	0.00404704	4
BP	GO:2000050	regulation of non-canonical Wnt signaling pathway	0.0040698	3
BP	GO:0048880	sensory system development	0.0042588	12
BP	GO:0090287	regulation of cellular response to growth factor stimulus	0.00427742	11
BP	GO:0008306	associative learning	0.00450633	5
BP	GO:0051100	negative regulation of binding	0.00450733	7
BP	GO:0042730	fibrinolysis	0.00453667	3
BP	GO:0099558	maintenance of synapse structure	0.00453667	3
BP	GO:0090092	regulation of transmembrane receptor protein serine/threonine kinase signaling pathway	0.00477501	10
BP	GO:0009952	anterior/posterior pattern specification	0.00491511	8
BP	GO:0007271	synaptic transmission, cholinergic	0.00556429	3
BP	GO:1901017	negative regulation of potassium ion transmembrane transporter activity	0.00556429	3
BP	GO:1901018	positive regulation of potassium ion transmembrane transporter activity	0.00556429	3
BP	GO:0048016	inositol phosphate-mediated signaling	0.00562548	4
BP	GO:0072132	mesenchyme morphogenesis	0.00562548	4
BP	GO:0051928	positive regulation of calcium ion transport	0.00572023	6
BP	GO:2000027	regulation of animal organ morphogenesis	0.00572023	6
BP	GO:0050808	synapse organization	0.00604618	13
BP	GO:0060142	regulation of syncytium formation by plasma membrane fusion	0.00612614	3
BP	GO:1903035	negative regulation of response to wounding	0.00626921	5
BP	GO:1904427	positive regulation of calcium ion transmembrane transport	0.00626921	5
BP	GO:0030178	negative regulation of Wnt signaling pathway	0.006402	7
BP	GO:1901379	regulation of potassium ion transmembrane transport	0.00655547	5
BP	GO:0060068	vagina development	0.00657106	2
BP	GO:0060245	detection of cell density	0.00657106	2
BP	GO:0090281	negative regulation of calcium ion import	0.00657106	2
BP	GO:0003299	muscle hypertrophy in response to stress	0.00672066	3
BP	GO:0014887	cardiac muscle adaptation	0.00672066	3
BP	GO:0014898	cardiac muscle hypertrophy in response to stress	0.00672066	3
BP	GO:0010038	response to metal ion	0.00672463	11
BP	GO:0001658	branching involved in ureteric bud morphogenesis	0.00674581	4
BP	GO:0110053	regulation of actin filament organization	0.00680117	9
BP	GO:0001558	regulation of cell growth	0.00685216	12
BP	GO:0048565	digestive tract development	0.00685816	6
BP	GO:0061564	axon development	0.00754122	13
BP	GO:0007411	axon guidance	0.0075656	8
BP	GO:0097485	neuron projection guidance	0.0075656	8
BP	GO:0022617	extracellular matrix disassembly	0.00756927	4
BP	GO:0007498	mesoderm development	0.00761498	6
BP	GO:0010248	establishment or maintenance of transmembrane electrochemical gradient	0.00796538	2
BP	GO:0014889	muscle atrophy	0.00796538	2
BP	GO:0060315	negative regulation of ryanodine-sensitive calcium-release channel activity	0.00796538	2
BP	GO:0071313	cellular response to caffeine	0.00796538	2
BP	GO:0090009	primitive streak formation	0.00796538	2
BP	GO:1901844	regulation of cell communication by electrical coupling involved in cardiac conduction	0.00796538	2
BP	GO:2001241	positive regulation of extrinsic apoptotic signaling pathway in absence of ligand	0.00796538	2
BP	GO:0060393	regulation of pathway-restricted SMAD protein phosphorylation	0.00800471	4
BP	GO:1901380	negative regulation of potassium ion transmembrane transport	0.00800954	3
BP	GO:0090090	negative regulation of canonical Wnt signaling pathway	0.00815187	6
BP	GO:0007611	learning or memory	0.00817273	9
BP	GO:0045453	bone resorption	0.00845628	4
BP	GO:0060419	heart growth	0.00846789	5
BP	GO:0022411	cellular component disassembly	0.00873766	13
BP	GO:0001508	action potential	0.0090075	6
BP	GO:0051651	maintenance of location in cell	0.0092383	8
BP	GO:0060675	ureteric bud morphogenesis	0.00940873	4
BP	GO:0018149	peptide cross-linking	0.00943417	3
BP	GO:0045773	positive regulation of axon extension	0.00943417	3
BP	GO:0098810	neurotransmitter reuptake	0.00943417	3
BP	GO:0010454	negative regulation of cell fate commitment	0.00948008	2
BP	GO:0015838	amino-acid betaine transport	0.00948008	2
BP	GO:0042447	hormone catabolic process	0.00948008	2
BP	GO:0060394	negative regulation of pathway-restricted SMAD protein phosphorylation	0.00948008	2
BP	GO:1904338	regulation of dopaminergic neuron differentiation	0.00948008	2
BP	GO:2000009	negative regulation of protein localization to cell surface	0.00948008	2
BP	GO:0016049	cell growth	0.00976767	13
BP	GO:0060389	pathway-restricted SMAD protein phosphorylation	0.00991005	4
BP	GO:0072171	mesonephric tubule morphogenesis	0.00991005	4
BP	GO:0031099	regeneration	0.0101409	7
BP	GO:0055123	digestive system development	0.0102459	6
BP	GO:0030111	regulation of Wnt signaling pathway	0.0104155	10
BP	GO:0043010	camera-type eye development	0.0104155	10
BP	GO:0032984	protein-containing complex disassembly	0.010916	8
BP	GO:0007501	mesodermal cell fate specification	0.011112	2
BP	GO:0051280	negative regulation of release of sequestered calcium ion into cytosol	0.011112	2
BP	GO:0051610	serotonin uptake	0.011112	2
BP	GO:0051918	negative regulation of fibrinolysis	0.011112	2
BP	GO:1901894	regulation of ATPase-coupled calcium transmembrane transporter activity	0.011112	2
BP	GO:0006813	potassium ion transport	0.0111729	8
BP	GO:0008064	regulation of actin polymerization or depolymerization	0.0112508	6
BP	GO:0051592	response to calcium ion	0.0112508	6
BP	GO:0030193	regulation of blood coagulation	0.011517	4
BP	GO:0030514	negative regulation of BMP signaling pathway	0.011517	4
BP	GO:0043266	regulation of potassium ion transport	0.0115758	5
BP	GO:0030900	forebrain development	0.0116912	11
BP	GO:0051346	negative regulation of hydrolase activity	0.0118969	10
BP	GO:0007612	learning	0.0123235	6
BP	GO:0010717	regulation of epithelial to mesenchymal transition	0.0124595	5
BP	GO:0014743	regulation of muscle hypertrophy	0.012676	4
BP	GO:1900046	regulation of hemostasis	0.012676	4
BP	GO:0046718	viral entry into host cell	0.0126966	6
BP	GO:0003016	respiratory system process	0.0127012	3
BP	GO:0045823	positive regulation of heart contraction	0.0127012	3
BP	GO:0014744	positive regulation of muscle adaptation	0.0128579	2
BP	GO:0031000	response to caffeine	0.0128579	2
BP	GO:0071415	cellular response to purine-containing compound	0.0128579	2
BP	GO:1902043	positive regulation of extrinsic apoptotic signaling pathway via death domain receptors	0.0128579	2
BP	GO:0035567	non-canonical Wnt signaling pathway	0.0132825	4
BP	GO:0042246	tissue regeneration	0.0132825	4
BP	GO:0071260	cellular response to mechanical stimulus	0.0132825	4
BP	GO:0010762	regulation of fibroblast migration	0.0136065	3
BP	GO:0043267	negative regulation of potassium ion transport	0.0136065	3
BP	GO:1903524	positive regulation of blood circulation	0.0136065	3
BP	GO:0016485	protein processing	0.0136904	8
BP	GO:0002062	chondrocyte differentiation	0.0138689	5
BP	GO:0060420	regulation of heart growth	0.0139071	4
BP	GO:0048754	branching morphogenesis of an epithelial tube	0.0142681	6
BP	GO:0051281	positive regulation of release of sequestered calcium ion into cytosol	0.0145477	3
BP	GO:1901381	positive regulation of potassium ion transmembrane transport	0.0145477	3
BP	GO:0042698	ovulation cycle	0.0145501	4
BP	GO:0050818	regulation of coagulation	0.0145501	4
BP	GO:0072078	nephron tubule morphogenesis	0.0145501	4
BP	GO:0051284	positive regulation of sequestering of calcium ion	0.0147148	2
BP	GO:0070885	negative regulation of calcineurin-NFAT signaling cascade	0.0147148	2
BP	GO:0072283	metanephric renal vesicle morphogenesis	0.0147148	2
BP	GO:0106057	negative regulation of calcineurin-mediated signaling	0.0147148	2
BP	GO:0048762	mesenchymal cell differentiation	0.0152562	8
BP	GO:0048640	negative regulation of developmental growth	0.015382	5
BP	GO:0071542	dopaminergic neuron differentiation	0.0155249	3
BP	GO:2000008	regulation of protein localization to cell surface	0.0155249	3
BP	GO:0044409	entry into host	0.0155323	6
BP	GO:0072088	nephron epithelium morphogenesis	0.0158917	4
BP	GO:0010719	negative regulation of epithelial to mesenchymal transition	0.0165383	3
BP	GO:0031670	cellular response to nutrient	0.0165383	3
BP	GO:0061045	negative regulation of wound healing	0.0165907	4
BP	GO:0060392	negative regulation of SMAD protein signal transduction	0.0166796	2
BP	GO:0031668	cellular response to extracellular stimulus	0.0173023	8
BP	GO:0061333	renal tubule morphogenesis	0.0173087	4
BP	GO:0030326	embryonic limb morphogenesis	0.0175656	5
BP	GO:0035113	embryonic appendage morphogenesis	0.0175656	5
BP	GO:0032924	activin receptor signaling pathway	0.0175879	3
BP	GO:0072028	nephron morphogenesis	0.0180458	4
BP	GO:0001504	neurotransmitter uptake	0.0186739	3
BP	GO:0032781	positive regulation of ATP-dependent activity	0.0186739	3
BP	GO:0097028	dendritic cell differentiation	0.0186739	3
BP	GO:0046660	female sex differentiation	0.0187305	5
BP	GO:0050890	cognition	0.0187359	9
BP	GO:0010470	regulation of gastrulation	0.0187493	2
BP	GO:0010763	positive regulation of fibroblast migration	0.0187493	2
BP	GO:0030949	positive regulation of vascular endothelial growth factor receptor signaling pathway	0.0187493	2
BP	GO:0036005	response to macrophage colony-stimulating factor	0.0187493	2
BP	GO:0090399	replicative senescence	0.0187493	2
BP	GO:1902514	regulation of calcium ion transmembrane transport via high voltage-gated calcium channel	0.0187493	2
BP	GO:1904948	midbrain dopaminergic neuron differentiation	0.0187493	2
BP	GO:0008344	adult locomotory behavior	0.0188021	4
BP	GO:0050848	regulation of calcium-mediated signaling	0.0195779	4
BP	GO:0071805	potassium ion transmembrane transport	0.0197172	7
BP	GO:0090101	negative regulation of transmembrane receptor protein serine/threonine kinase signaling pathway	0.0197867	6
BP	GO:0008038	neuron recognition	0.0197963	3
BP	GO:0034331	cell junction maintenance	0.0197963	3
BP	GO:0050806	positive regulation of synaptic transmission	0.0203037	6
BP	GO:1903034	regulation of response to wounding	0.0203037	6
BP	GO:0010720	positive regulation of cell development	0.02058	11
BP	GO:0001710	mesodermal cell fate commitment	0.0209211	2
BP	GO:0010755	regulation of plasminogen activation	0.0209211	2
BP	GO:0050746	regulation of lipoprotein metabolic process	0.0209211	2
BP	GO:0072077	renal vesicle morphogenesis	0.0209211	2
BP	GO:0090190	positive regulation of branching involved in ureteric bud morphogenesis	0.0209211	2
BP	GO:1901387	positive regulation of voltage-gated calcium channel activity	0.0209211	2
BP	GO:2000811	negative regulation of anoikis	0.0209211	2
BP	GO:0043277	apoptotic cell clearance	0.0209552	3
BP	GO:0061383	trabecula morphogenesis	0.0209552	3
BP	GO:1901385	regulation of voltage-gated calcium channel activity	0.0209552	3
BP	GO:0090130	tissue migration	0.0214548	10
BP	GO:0090288	negative regulation of cellular response to growth factor stimulus	0.0218624	5
BP	GO:0008542	visual learning	0.0221506	3
BP	GO:0043268	positive regulation of potassium ion transport	0.0221506	3
BP	GO:0044331	cell-cell adhesion mediated by cadherin	0.0221506	3
BP	GO:0008543	fibroblast growth factor receptor signaling pathway	0.0228771	4
BP	GO:0008625	extrinsic apoptotic signaling pathway via death domain receptors	0.0228771	4
BP	GO:0015844	monoamine transport	0.0228771	4
BP	GO:0034103	regulation of tissue remodeling	0.0228771	4
BP	GO:0030540	female genitalia development	0.0231921	2
BP	GO:0044070	regulation of monoatomic anion transport	0.0231921	2
BP	GO:0051580	regulation of neurotransmitter uptake	0.0231921	2
BP	GO:0061577	calcium ion transmembrane transport via high voltage-gated calcium channel	0.0231921	2
BP	GO:0072087	renal vesicle development	0.0231921	2
BP	GO:1901881	positive regulation of protein depolymerization	0.0231921	2
BP	GO:1903818	positive regulation of voltage-gated potassium channel activity	0.0231921	2
BP	GO:0046683	response to organophosphorus	0.0232048	5
BP	GO:0048706	embryonic skeletal system development	0.0232048	5
BP	GO:0033628	regulation of cell adhesion mediated by integrin	0.0233825	3
BP	GO:0030509	BMP signaling pathway	0.0235994	6
BP	GO:0033627	cell adhesion mediated by integrin	0.0237515	4
BP	GO:0030833	regulation of actin filament polymerization	0.0238956	5
BP	GO:0051604	protein maturation	0.0243766	9
BP	GO:0097191	extrinsic apoptotic signaling pathway	0.0244884	7
BP	GO:0033273	response to vitamin	0.0246459	4
BP	GO:0046849	bone remodeling	0.0246459	4
BP	GO:0030195	negative regulation of blood coagulation	0.024651	3
BP	GO:0048546	digestive tract morphogenesis	0.024651	3
BP	GO:0008361	regulation of cell size	0.0247732	6
BP	GO:0045165	cell fate commitment	0.0255474	8
BP	GO:0001502	cartilage condensation	0.0255595	2
BP	GO:0043011	myeloid dendritic cell differentiation	0.0255595	2
BP	GO:2001014	regulation of skeletal muscle cell differentiation	0.0255595	2
BP	GO:0015872	dopamine transport	0.0259559	3
BP	GO:0060688	regulation of morphogenesis of a branching structure	0.0259559	3
BP	GO:1900047	negative regulation of hemostasis	0.0259559	3
BP	GO:0035265	organ growth	0.0259854	6
BP	GO:0060395	SMAD protein signal transduction	0.0264952	4
BP	GO:0048588	developmental cell growth	0.0266016	7
BP	GO:0048736	appendage development	0.0272365	6
BP	GO:0060173	limb development	0.0272365	6
BP	GO:0003197	endocardial cushion development	0.0272972	3
BP	GO:0007157	heterophilic cell-cell adhesion via plasma membrane cell adhesion molecules	0.0272972	3
BP	GO:0042476	odontogenesis	0.0275479	5
BP	GO:0043409	negative regulation of MAPK cascade	0.0278767	6
BP	GO:0006837	serotonin transport	0.0280205	2
BP	GO:0032332	positive regulation of chondrocyte differentiation	0.0280205	2
BP	GO:0050849	negative regulation of calcium-mediated signaling	0.0280205	2
BP	GO:0061050	regulation of cell growth involved in cardiac muscle cell development	0.0280205	2
BP	GO:0070886	positive regulation of calcineurin-NFAT signaling cascade	0.0280205	2
BP	GO:0090189	regulation of branching involved in ureteric bud morphogenesis	0.0280205	2
BP	GO:0106058	positive regulation of calcineurin-mediated signaling	0.0280205	2
BP	GO:1901739	regulation of myoblast fusion	0.0280205	2
BP	GO:0002028	regulation of sodium ion transport	0.0284256	4
BP	GO:0060071	Wnt signaling pathway, planar cell polarity pathway	0.028675	3
BP	GO:0007178	transmembrane receptor protein serine/threonine kinase signaling pathway	0.0287661	10
BP	GO:0061041	regulation of wound healing	0.0291028	5
BP	GO:0044000	movement in host	0.0291869	6
BP	GO:0045766	positive regulation of angiogenesis	0.0291869	6
BP	GO:1904018	positive regulation of vasculature development	0.0291869	6
BP	GO:0045995	regulation of embryonic development	0.0294214	4
BP	GO:0046887	positive regulation of hormone secretion	0.0299007	5
BP	GO:0007632	visual behavior	0.030089	3
BP	GO:0050819	negative regulation of coagulation	0.030089	3
BP	GO:0098703	calcium ion import across plasma membrane	0.030089	3
BP	GO:0071772	response to BMP	0.030537	6
BP	GO:0071773	cellular response to BMP stimulus	0.030537	6
BP	GO:0003228	atrial cardiac muscle tissue development	0.0305724	2
BP	GO:0032780	negative regulation of ATP-dependent activity	0.0305724	2
BP	GO:0033630	positive regulation of cell adhesion mediated by integrin	0.0305724	2
BP	GO:0061138	morphogenesis of a branching epithelium	0.0312272	6
BP	GO:0009953	dorsal/ventral pattern formation	0.0314744	4
BP	GO:0048704	embryonic skeletal system morphogenesis	0.0314744	4
BP	GO:0010761	fibroblast migration	0.0315392	3
BP	GO:0032091	negative regulation of protein binding	0.0325318	4
BP	GO:0072080	nephron tubule development	0.0325318	4
BP	GO:0060986	endocrine hormone secretion	0.0330255	3
BP	GO:0021533	cell differentiation in hindbrain	0.0332127	2
BP	GO:0040019	positive regulation of embryonic development	0.0332127	2
BP	GO:0030308	negative regulation of cell growth	0.0333585	6
BP	GO:0032271	regulation of protein polymerization	0.0333585	6
BP	GO:0001657	ureteric bud development	0.0336098	4
BP	GO:0060993	kidney morphogenesis	0.0336098	4
BP	GO:0007389	pattern specification process	0.0336882	11
BP	GO:0008154	actin polymerization or depolymerization	0.0340894	6
BP	GO:0050921	positive regulation of chemotaxis	0.0340961	5
BP	GO:0007566	embryo implantation	0.0345477	3
BP	GO:0090175	regulation of establishment of planar polarity	0.0345477	3
BP	GO:0072163	mesonephric epithelium development	0.0347084	4
BP	GO:0072164	mesonephric tubule development	0.0347084	4
BP	GO:0032872	regulation of stress-activated MAPK cascade	0.0348306	6
BP	GO:2001237	negative regulation of extrinsic apoptotic signaling pathway	0.0358277	4
BP	GO:0008045	motor neuron axon guidance	0.0359387	2
BP	GO:0010842	retina layer formation	0.0359387	2
BP	GO:0014850	response to muscle activity	0.0359387	2
BP	GO:0036120	cellular response to platelet-derived growth factor stimulus	0.0359387	2
BP	GO:0051043	regulation of membrane protein ectodomain proteolysis	0.0359387	2
BP	GO:0060143	positive regulation of syncytium formation by plasma membrane fusion	0.0359387	2
BP	GO:0060307	regulation of ventricular cardiac muscle cell membrane repolarization	0.0359387	2
BP	GO:0098743	cell aggregation	0.0359387	2
BP	GO:1903902	positive regulation of viral life cycle	0.0359387	2
BP	GO:0042733	embryonic digit morphogenesis	0.0361057	3
BP	GO:0048010	vascular endothelial growth factor receptor signaling pathway	0.0361057	3
BP	GO:0048608	reproductive structure development	0.0362108	8
BP	GO:0046883	regulation of hormone secretion	0.0362922	7
BP	GO:0030177	positive regulation of Wnt signaling pathway	0.0367802	5
BP	GO:0035107	appendage morphogenesis	0.0367802	5
BP	GO:0035108	limb morphogenesis	0.0367802	5
BP	GO:0061326	renal tubule development	0.0369677	4
BP	GO:0070302	regulation of stress-activated protein kinase signaling cascade	0.0371163	6
BP	GO:1903053	regulation of extracellular matrix organization	0.0376994	3
BP	GO:2000351	regulation of endothelial cell apoptotic process	0.0376994	3
BP	GO:2001258	negative regulation of cation channel activity	0.0376994	3
BP	GO:0006820	monoatomic anion transport	0.037703	5
BP	GO:0007416	synapse assembly	0.0378991	6
BP	GO:0031667	response to nutrient levels	0.0383291	11
BP	GO:0061458	reproductive system development	0.0386566	8
BP	GO:0010226	response to lithium ion	0.0387478	2
BP	GO:0042659	regulation of cell fate specification	0.0387478	2
BP	GO:0045662	negative regulation of myoblast differentiation	0.0387478	2
BP	GO:0046697	decidualization	0.0387478	2
BP	GO:0072273	metanephric nephron morphogenesis	0.0387478	2
BP	GO:2000209	regulation of anoikis	0.0387478	2
BP	GO:2000291	regulation of myoblast proliferation	0.0387478	2
BP	GO:0001823	mesonephros development	0.0393098	4
BP	GO:0046620	regulation of organ growth	0.0393098	4
BP	GO:0090497	mesenchymal cell migration	0.0393285	3
BP	GO:0003002	regionalization	0.0403381	10
BP	GO:0010906	regulation of glucose metabolic process	0.040512	4
BP	GO:0051480	regulation of cytosolic calcium ion concentration	0.0409929	3
BP	GO:0009435	NAD biosynthetic process	0.0416376	2
BP	GO:0010460	positive regulation of heart rate	0.0416376	2
BP	GO:0031639	plasminogen activation	0.0416376	2
BP	GO:0036119	response to platelet-derived growth factor	0.0416376	2
BP	GO:0045822	negative regulation of heart contraction	0.0416376	2
BP	GO:0060343	trabecula formation	0.0416376	2
BP	GO:0060291	long-term synaptic potentiation	0.0417349	4
BP	GO:0110020	regulation of actomyosin structure organization	0.0417349	4
BP	GO:0001822	kidney development	0.0418666	8
BP	GO:0010675	regulation of cellular carbohydrate metabolic process	0.0425291	5
BP	GO:0072006	nephron development	0.0425291	5
BP	GO:0001763	morphogenesis of a branching structure	0.042817	6
BP	GO:0061387	regulation of extent of cell growth	0.0429786	4
BP	GO:0050804	modulation of chemical synaptic transmission	0.0434004	11
BP	GO:1902075	cellular response to salt	0.0436739	6
BP	GO:0044403	biological process involved in symbiotic interaction	0.0438753	8
BP	GO:0099177	regulation of trans-synaptic signaling	0.0439318	11
BP	GO:0001503	ossification	0.0442421	10
BP	GO:0033692	cellular polysaccharide biosynthetic process	0.0444268	3
BP	GO:0035929	steroid hormone secretion	0.0446057	2
BP	GO:1903523	negative regulation of blood circulation	0.0446057	2
BP	GO:0051701	biological process involved in interaction with host	0.0454197	6
BP	GO:0003279	cardiac septum development	0.0455282	4
BP	GO:0050770	regulation of axonogenesis	0.0455955	5
BP	GO:0060828	regulation of canonical Wnt signaling pathway	0.0456985	7
BP	GO:0044703	multi-organism reproductive process	0.0463087	6
BP	GO:0032963	collagen metabolic process	0.0468341	4
BP	GO:0001702	gastrulation with mouth forming second	0.0476497	2
BP	GO:0015697	quaternary ammonium group transport	0.0476497	2
BP	GO:0019359	nicotinamide nucleotide biosynthetic process	0.0476497	2
BP	GO:0019363	pyridine nucleotide biosynthetic process	0.0476497	2
BP	GO:0030194	positive regulation of blood coagulation	0.0476497	2
BP	GO:0042398	cellular modified amino acid biosynthetic process	0.0476497	2
BP	GO:1900048	positive regulation of hemostasis	0.0476497	2
BP	GO:0072577	endothelial cell apoptotic process	0.0479993	3
BP	GO:1905330	regulation of morphogenesis of an epithelium	0.0479993	3
BP	GO:0048167	regulation of synaptic plasticity	0.048119	6
BP	GO:0001708	cell fate specification	0.0481606	4
BP	GO:0001667	ameboidal-type cell migration	0.0483452	11
BP	GO:0072001	renal system development	0.048807	8
BP	GO:0098657	import into cell	0.0496971	7
CC	GO:0030017	sarcomere	1.55453e-62	58
CC	GO:0030016	myofibril	1.48431e-61	59
CC	GO:0043292	contractile fiber	2.32261e-60	59
CC	GO:0031674	I band	1.49131e-34	34
CC	GO:0030018	Z disc	1.30498e-28	29
CC	GO:0015629	actin cytoskeleton	6.98119e-20	38
CC	GO:0005865	striated muscle thin filament	4.61717e-16	11
CC	GO:0036379	myofilament	4.84372e-15	11
CC	GO:0032982	myosin filament	1.05943e-13	10
CC	GO:0031672	A band	1.12525e-13	11
CC	GO:0042383	sarcolemma	8.96093e-13	17
CC	GO:0062023	collagen-containing extracellular matrix	1.60785e-12	27
CC	GO:0016528	sarcoplasm	4.61066e-12	14
CC	GO:0016529	sarcoplasmic reticulum	8.19665e-11	12
CC	GO:0016460	myosin II complex	2.79253e-10	8
CC	GO:0016459	myosin complex	9.37319e-10	10
CC	GO:0030315	T-tubule	1.23897e-08	9
CC	GO:0005859	muscle myosin complex	1.44497e-08	6
CC	GO:0033017	sarcoplasmic reticulum membrane	3.70595e-08	8
CC	GO:0031430	M band	1.06302e-07	6
CC	GO:0014704	intercalated disc	1.54935e-07	8
CC	GO:0005788	endoplasmic reticulum lumen	3.27426e-07	17
CC	GO:0005884	actin filament	6.54969e-07	10
CC	GO:0030055	cell-substrate junction	1.70215e-06	19
CC	GO:0044291	cell-cell contact zone	2.73996e-06	8
CC	GO:0034704	calcium channel complex	5.54858e-06	8
CC	GO:1902495	transmembrane transporter complex	7.3082e-06	17
CC	GO:0031091	platelet alpha granule	1.5935e-05	8
CC	GO:1990351	transporter complex	1.67982e-05	17
CC	GO:0034702	ion channel complex	2.0478e-05	14
CC	GO:0001725	stress fiber	2.13877e-05	7
CC	GO:0097517	contractile actin filament bundle	2.13877e-05	7
CC	GO:0031594	neuromuscular junction	3.09872e-05	7
CC	GO:0042641	actomyosin	4.03044e-05	7
CC	GO:0032432	actin filament bundle	4.77069e-05	7
CC	GO:0005891	voltage-gated calcium channel complex	5.5576e-05	6
CC	GO:0016010	dystrophin-associated glycoprotein complex	5.86178e-05	4
CC	GO:0031143	pseudopodium	5.86178e-05	4
CC	GO:0005925	focal adhesion	6.87676e-05	16
CC	GO:0034703	cation channel complex	0.000132907	10
CC	GO:0090665	glycoprotein complex	0.000161659	4
CC	GO:0031093	platelet alpha granule lumen	0.000169308	6
CC	GO:1990454	L-type voltage-gated calcium channel complex	0.0003676	3
CC	GO:0044853	plasma membrane raft	0.000512246	7
CC	GO:0005901	caveola	0.000544317	6
CC	GO:0005604	basement membrane	0.000580275	6
CC	GO:0045211	postsynaptic membrane	0.000643444	11
CC	GO:0045121	membrane raft	0.0006656	12
CC	GO:0098857	membrane microdomain	0.000683858	12
CC	GO:0090533	cation-transporting ATPase complex	0.0012914	3
CC	GO:0098644	complex of collagen trimers	0.00204861	3
CC	GO:0098533	ATPase dependent transmembrane transport complex	0.00303445	3
CC	GO:0005581	collagen trimer	0.00391129	5
CC	GO:0031941	filamentous actin	0.00426852	3
CC	GO:0099634	postsynaptic specialization membrane	0.00515764	6
CC	GO:1904090	peptidase inhibitor complex	0.00763558	2
CC	GO:0097060	synaptic membrane	0.00889123	11
CC	GO:0005583	fibrillar collagen trimer	0.00908918	2
CC	GO:0005890	sodium:potassium-exchanging ATPase complex	0.00908918	2
CC	GO:0098643	banded collagen fibril	0.00908918	2
CC	GO:0030175	filopodium	0.0106117	5
CC	GO:0099572	postsynaptic specialization	0.0145972	10
CC	GO:0005892	acetylcholine-gated channel complex	0.016003	2
CC	GO:0034774	secretory granule lumen	0.0180993	9
CC	GO:0060205	cytoplasmic vesicle lumen	0.0190944	9
CC	GO:0031983	vesicle lumen	0.0197795	9
CC	GO:0043034	costamere	0.0200796	2
CC	GO:0098858	actin-based cell projection	0.0211569	7
CC	GO:0045177	apical part of cell	0.021996	11
CC	GO:0034706	sodium channel complex	0.0222631	2
CC	GO:0005912	adherens junction	0.0266263	6
CC	GO:0031258	lamellipodium membrane	0.029363	2
CC	GO:0072562	blood microparticle	0.0322995	5
CC	GO:0098636	protein complex involved in cell adhesion	0.0326929	3
CC	GO:0032587	ruffle membrane	0.0356377	4
CC	GO:0031252	cell leading edge	0.0356512	10
CC	GO:0030027	lamellipodium	0.0384218	6
CC	GO:0030863	cortical cytoskeleton	0.0390315	4
CC	GO:0005903	brush border	0.0402024	4
CC	GO:0005637	nuclear inner membrane	0.0437728	3
CC	GO:0016324	apical plasma membrane	0.0456462	9
MF	GO:0003779	actin binding	5.89928e-24	41
MF	GO:0008307	structural constituent of muscle	1.86519e-18	15
MF	GO:0051015	actin filament binding	1.56653e-14	22
MF	GO:0005201	extracellular matrix structural constituent	2.4218e-07	13
MF	GO:0000146	microfilament motor activity	3.12199e-07	7
MF	GO:0042805	actinin binding	3.12199e-07	7
MF	GO:0050840	extracellular matrix binding	4.62001e-07	8
MF	GO:0051393	alpha-actinin binding	1.22424e-06	6
MF	GO:0002020	protease binding	1.64345e-06	11
MF	GO:0005516	calmodulin binding	1.06806e-05	12
MF	GO:0001786	phosphatidylserine binding	1.38671e-05	7
MF	GO:0031432	titin binding	1.70515e-05	4
MF	GO:0005178	integrin binding	2.51657e-05	10
MF	GO:0051371	muscle alpha-actinin binding	3.19034e-05	4
MF	GO:0044325	transmembrane transporter binding	4.26466e-05	9
MF	GO:0072341	modified amino acid binding	0.000108504	7
MF	GO:0003774	cytoskeletal motor activity	0.000116252	8
MF	GO:0017022	myosin binding	0.000272296	6
MF	GO:0032036	myosin heavy chain binding	0.00031618	3
MF	GO:0003785	actin monomer binding	0.000482296	4
MF	GO:0005245	voltage-gated calcium channel activity	0.000523002	5
MF	GO:0005231	excitatory extracellular ligand-gated monoatomic ion channel activity	0.000626272	4
MF	GO:0043495	protein-membrane adaptor activity	0.000626272	4
MF	GO:0022836	gated channel activity	0.000639747	12
MF	GO:0022839	monoatomic ion gated channel activity	0.000639747	12
MF	GO:0004857	enzyme inhibitor activity	0.000760279	13
MF	GO:0004222	metalloendopeptidase activity	0.000988488	7
MF	GO:0008191	metalloendopeptidase inhibitor activity	0.00102351	3
MF	GO:0022848	acetylcholine-gated monoatomic cation-selective channel activity	0.00123115	3
MF	GO:0005216	monoatomic ion channel activity	0.00139949	14
MF	GO:0030506	ankyrin binding	0.0017216	3
MF	GO:0022843	voltage-gated monoatomic cation channel activity	0.00218521	7
MF	GO:0061135	endopeptidase regulator activity	0.00286273	8
MF	GO:0061134	peptidase regulator activity	0.00290862	9
MF	GO:0017134	fibroblast growth factor binding	0.00303016	3
MF	GO:0005244	voltage-gated monoatomic ion channel activity	0.00305531	8
MF	GO:0022832	voltage-gated channel activity	0.00305531	8
MF	GO:0005261	monoatomic cation channel activity	0.0031411	11
MF	GO:0070888	E-box binding	0.00326893	4
MF	GO:0008331	high voltage-gated calcium channel activity	0.00343063	3
MF	GO:0015267	channel activity	0.00351986	14
MF	GO:0022803	passive transmembrane transporter activity	0.00358552	14
MF	GO:0005544	calcium-dependent phospholipid binding	0.00437108	4
MF	GO:0005246	calcium channel regulator activity	0.00500588	4
MF	GO:0008201	heparin binding	0.00595863	7
MF	GO:0004867	serine-type endopeptidase inhibitor activity	0.00655556	5
MF	GO:0004866	endopeptidase inhibitor activity	0.00696327	7
MF	GO:0001968	fibronectin binding	0.00713479	3
MF	GO:0017147	Wnt-protein binding	0.00779957	3
MF	GO:0048306	calcium-dependent protein binding	0.00815812	4
MF	GO:0008046	axon guidance receptor activity	0.00830691	2
MF	GO:0042166	acetylcholine binding	0.00830691	2
MF	GO:0030414	peptidase inhibitor activity	0.00857429	7
MF	GO:0017166	vinculin binding	0.00988477	2
MF	GO:1904315	transmitter-gated monoatomic ion channel activity involved in regulation of postsynaptic membrane potential	0.0100075	3
MF	GO:0005518	collagen binding	0.0101322	4
MF	GO:0005230	extracellular ligand-gated monoatomic ion channel activity	0.0106698	4
MF	GO:0050998	nitric-oxide synthase binding	0.0115842	2
MF	GO:0099529	neurotransmitter receptor activity involved in regulation of postsynaptic membrane potential	0.011661	3
MF	GO:0005161	platelet-derived growth factor receptor binding	0.0134019	2
MF	GO:0005172	vascular endothelial growth factor receptor binding	0.0134019	2
MF	GO:0008237	metallopeptidase activity	0.0136076	7
MF	GO:1901611	phosphatidylglycerol binding	0.0153346	2
MF	GO:0030020	extracellular matrix structural constituent conferring tensile strength	0.0154135	3
MF	GO:0001618	virus receptor activity	0.0170746	4
MF	GO:0140272	exogenous protein binding	0.017822	4
MF	GO:0004864	protein phosphatase inhibitor activity	0.0186236	3
MF	GO:0042165	neurotransmitter binding	0.0195321	2
MF	GO:0005543	phospholipid binding	0.019636	12
MF	GO:0016791	phosphatase activity	0.0210652	8
MF	GO:0005229	intracellular calcium activated chloride channel activity	0.0217907	2
MF	GO:0033549	MAP kinase phosphatase activity	0.0217907	2
MF	GO:0019212	phosphatase inhibitor activity	0.0221761	3
MF	GO:0004252	serine-type endopeptidase activity	0.0223094	6
MF	GO:0005262	calcium channel activity	0.0230378	5
MF	GO:0005248	voltage-gated sodium channel activity	0.0241518	2
MF	GO:0061778	intracellular chloride channel activity	0.0241518	2
MF	GO:0005080	protein kinase C binding	0.0247352	3
MF	GO:0019955	cytokine binding	0.0259322	5
MF	GO:0010314	phosphatidylinositol-5-phosphate binding	0.0266124	2
MF	GO:0036122	BMP binding	0.0266124	2
MF	GO:0098632	cell-cell adhesion mediator activity	0.0274468	3
MF	GO:0098960	postsynaptic neurotransmitter receptor activity	0.0288596	3
MF	GO:0015464	acetylcholine receptor activity	0.0291696	2
MF	GO:0099186	structural constituent of postsynapse	0.0291696	2
MF	GO:0005539	glycosaminoglycan binding	0.0300535	7
MF	GO:0050997	quaternary ammonium group binding	0.0303103	3
MF	GO:0022824	transmitter-gated monoatomic ion channel activity	0.0348886	3
MF	GO:0022835	transmitter-gated channel activity	0.0348886	3
MF	GO:0008236	serine-type peptidase activity	0.0357087	6
MF	GO:0015085	calcium ion transmembrane transporter activity	0.0359711	5
MF	GO:0017171	serine hydrolase activity	0.038897	6
MF	GO:0005104	fibroblast growth factor receptor binding	0.0403084	2
MF	GO:0030247	polysaccharide binding	0.0403084	2
MF	GO:0035255	ionotropic glutamate receptor binding	0.0403084	2
MF	GO:0099106	ion channel regulator activity	0.0407716	5
MF	GO:0030674	protein-macromolecule adaptor activity	0.0432232	9
MF	GO:0098918	structural constituent of synapse	0.043307	2
MF	GO:0098631	cell adhesion mediator activity	0.0450491	3
MF	GO:0016247	channel regulator activity	0.0459429	5
MF	GO:0015108	chloride transmembrane transporter activity	0.04862	4
MF	GO:0004175	endopeptidase activity	0.04927	10
MF	GO:0043236	laminin binding	0.0495427	2

## Sheet: S2
ID	Description	pvalue	Count
hsa05410	Hypertrophic cardiomyopathy	1.56885e-18	19
hsa05414	Dilated cardiomyopathy	5.08461e-18	19
hsa04260	Cardiac muscle contraction	8.42431e-17	17
hsa04814	Motor proteins	4.58693e-14	20
hsa04261	Adrenergic signaling in cardiomyocytes	2.21648e-10	15
hsa05412	Arrhythmogenic right ventricular cardiomyopathy	2.39597e-10	12
hsa04020	Calcium signaling pathway	3.47746e-05	12
hsa04512	ECM-receptor interaction	7.43439e-05	7
hsa04510	Focal adhesion	0.000114293	10
hsa05416	Viral myocarditis	0.000142323	6
hsa04974	Protein digestion and absorption	0.00123515	6
hsa04919	Thyroid hormone signaling pathway	0.00280735	6
hsa04022	cGMP-PKG signaling pathway	0.00315852	7
hsa04371	Apelin signaling pathway	0.00554892	6
hsa04350	TGF-beta signaling pathway	0.00839491	5
hsa00760	Nicotinate and nicotinamide metabolism	0.00893989	3
hsa05205	Proteoglycans in cancer	0.00934187	7
hsa04810	Regulation of actin cytoskeleton	0.0172311	7
hsa04610	Complement and coagulation cascades	0.0177676	4
hsa04976	Bile secretion	0.0198994	4
hsa04151	PI3K-Akt signaling pathway	0.0237059	9
hsa04964	Proximal tubule bicarbonate reclamation	0.0289793	2
hsa04978	Mineral absorption	0.0325164	3
hsa04921	Oxytocin signaling pathway	0.0336094	5
hsa05165	Human papillomavirus infection	0.0387823	8

## Sheet: S3
ONTOLOGY	ID	Description	pvalue	Count
BP	GO:0031424	keratinization	1.56781e-12	17
BP	GO:0009913	epidermal cell differentiation	1.14486e-11	26
BP	GO:0043588	skin development	2.36346e-11	29
BP	GO:0008544	epidermis development	2.86848e-11	32
BP	GO:0030216	keratinocyte differentiation	1.51483e-10	21
BP	GO:0045109	intermediate filament organization	4.27191e-08	12
BP	GO:0006959	humoral immune response	4.55245e-07	20
BP	GO:0045104	intermediate filament cytoskeleton organization	5.85528e-07	12
BP	GO:0045103	intermediate filament-based process	6.59511e-07	12
BP	GO:0042100	B cell proliferation	1.99884e-06	12
BP	GO:0042113	B cell activation	2.14033e-06	20
BP	GO:0050853	B cell receptor signaling pathway	5.34398e-06	10
BP	GO:0019731	antibacterial humoral response	8.14775e-06	9
BP	GO:0002768	immune response-regulating cell surface receptor signaling pathway	2.87612e-05	20
BP	GO:0010466	negative regulation of peptidase activity	5.00202e-05	16
BP	GO:0001895	retina homeostasis	5.0824e-05	9
BP	GO:0001894	tissue homeostasis	5.33365e-05	17
BP	GO:0060249	anatomical structure homeostasis	5.33365e-05	17
BP	GO:0019730	antimicrobial humoral response	8.19217e-05	11
BP	GO:0018149	peptide cross-linking	8.71269e-05	6
BP	GO:0002429	immune response-activating cell surface receptor signaling pathway	9.22472e-05	18
BP	GO:0045861	negative regulation of proteolysis	9.36746e-05	19
BP	GO:0050864	regulation of B cell activation	0.000108629	11
BP	GO:0046651	lymphocyte proliferation	0.000108935	18
BP	GO:0050851	antigen receptor-mediated signaling pathway	0.000110048	14
BP	GO:0030183	B cell differentiation	0.000111023	12
BP	GO:0030098	lymphocyte differentiation	0.000115462	22
BP	GO:0032943	mononuclear cell proliferation	0.000144604	18
BP	GO:0002253	activation of immune response	0.000172557	24
BP	GO:0042445	hormone metabolic process	0.000219685	15
BP	GO:0002764	immune response-regulating signaling pathway	0.00028514	22
BP	GO:0002921	negative regulation of humoral immune response	0.000389168	4
BP	GO:0030888	regulation of B cell proliferation	0.000457222	7
BP	GO:0022600	digestive system process	0.000474647	9
BP	GO:0002923	regulation of humoral immune response mediated by circulating immunoglobulin	0.000491982	4
BP	GO:0070661	leukocyte proliferation	0.000521253	18
BP	GO:1903131	mononuclear cell differentiation	0.000576285	22
BP	GO:0018958	phenol-containing compound metabolic process	0.000620942	9
BP	GO:0050670	regulation of lymphocyte proliferation	0.000647126	14
BP	GO:0070633	transepithelial transport	0.000719316	5
BP	GO:0032944	regulation of mononuclear cell proliferation	0.000761269	14
BP	GO:0071466	cellular response to xenobiotic stimulus	0.000770963	12
BP	GO:0007586	digestion	0.000807275	10
BP	GO:0002757	immune response-activating signaling pathway	0.000807884	20
BP	GO:0019372	lipoxygenase pathway	0.0010335	3
BP	GO:0030277	maintenance of gastrointestinal epithelium	0.00109942	4
BP	GO:0042742	defense response to bacterium	0.00122536	16
BP	GO:0051346	negative regulation of hydrolase activity	0.00125605	17
BP	GO:0006805	xenobiotic metabolic process	0.00129397	9
BP	GO:0050855	regulation of B cell receptor signaling pathway	0.00130867	4
BP	GO:0002924	negative regulation of humoral immune response mediated by circulating immunoglobulin	0.00139867	3
BP	GO:0048484	enteric nervous system development	0.00139867	3
BP	GO:0002697	regulation of immune effector process	0.00159754	18
BP	GO:0032941	secretion by tissue	0.00171478	5
BP	GO:0070663	regulation of leukocyte proliferation	0.00192986	14
BP	GO:0048469	cell maturation	0.00203975	11
BP	GO:0034308	primary alcohol metabolic process	0.00207317	8
BP	GO:0046541	saliva secretion	0.00234866	3
BP	GO:0042403	thyroid hormone metabolic process	0.00242521	4
BP	GO:0071695	anatomical structure maturation	0.00258932	13
BP	GO:0060219	camera-type eye photoreceptor cell differentiation	0.00278238	4
BP	GO:0002455	humoral immune response mediated by circulating immunoglobulin	0.00287567	5
BP	GO:0009410	response to xenobiotic stimulus	0.00301863	19
BP	GO:0097305	response to alcohol	0.00307609	13
BP	GO:0002920	regulation of humoral immune response	0.00316269	5
BP	GO:0007271	synaptic transmission, cholinergic	0.00317395	4
BP	GO:0009312	oligosaccharide biosynthetic process	0.00317395	4
BP	GO:0042303	molting cycle	0.00324953	8
BP	GO:0042633	hair cycle	0.00324953	8
BP	GO:0031640	killing of cells of another organism	0.00379773	5
BP	GO:0046632	alpha-beta T cell differentiation	0.00400479	8
BP	GO:0009988	cell-cell recognition	0.00433176	6
BP	GO:0002713	negative regulation of B cell mediated immunity	0.00438563	3
BP	GO:0002890	negative regulation of immunoglobulin mediated immune response	0.00438563	3
BP	GO:0098773	skin epidermis development	0.00442987	8
BP	GO:0010669	epithelial structure maintenance	0.00457036	4
BP	GO:0002698	negative regulation of immune effector process	0.004655	8
BP	GO:0042573	retinoic acid metabolic process	0.00511464	4
BP	GO:0048665	neuron fate specification	0.00511464	4
BP	GO:0030217	T cell differentiation	0.00528874	14
BP	GO:0002443	leukocyte mediated immunity	0.00585319	17
BP	GO:0006957	complement activation, alternative pathway	0.00619202	3
BP	GO:0019373	epoxygenase P450 pathway	0.00619202	3
BP	GO:2000811	negative regulation of anoikis	0.00619202	3
BP	GO:0002707	negative regulation of lymphocyte mediated immunity	0.00674074	5
BP	GO:0002823	negative regulation of adaptive immune response based on somatic recombination of immune receptors built from immunoglobulin superfamily domains	0.00674074	5
BP	GO:0010951	negative regulation of endopeptidase activity	0.00747757	9
BP	GO:0009914	hormone transport	0.00799818	14
BP	GO:1903706	regulation of hemopoiesis	0.00811989	17
BP	GO:0043368	positive T cell selection	0.0084889	4
BP	GO:0021700	developmental maturation	0.00888075	14
BP	GO:1902105	regulation of leukocyte differentiation	0.00888075	14
BP	GO:0045664	regulation of neuron differentiation	0.00894358	10
BP	GO:0019748	secondary metabolic process	0.00899611	5
BP	GO:0002385	mucosal immune response	0.00930317	4
BP	GO:0002888	positive regulation of myeloid leukocyte mediated immunity	0.00962718	3
BP	GO:0006067	ethanol metabolic process	0.00962718	3
BP	GO:1903429	regulation of cell maturation	0.00962718	3
BP	GO:0002820	negative regulation of adaptive immune response	0.00963223	5
BP	GO:0001906	cell killing	0.00989995	10
BP	GO:0009101	glycoprotein biosynthetic process	0.0100902	14
BP	GO:0052547	regulation of peptidase activity	0.0101346	17
BP	GO:0007130	synaptonemal complex assembly	0.0109737	3
BP	GO:0016042	lipid catabolic process	0.0117084	14
BP	GO:0016338	calcium-independent cell-cell adhesion via plasma membrane cell-adhesion molecules	0.0124234	3
BP	GO:0036315	cellular response to sterol	0.0124234	3
BP	GO:0050854	regulation of antigen receptor-mediated signaling pathway	0.0124857	5
BP	GO:0002263	cell activation involved in immune response	0.0126213	13
BP	GO:0016064	immunoglobulin mediated immune response	0.0126708	8
BP	GO:0046631	alpha-beta T cell activation	0.0129781	9
BP	GO:0002251	organ or tissue specific immune response	0.0130625	4
BP	GO:0006775	fat-soluble vitamin metabolic process	0.0130625	4
BP	GO:0001942	hair follicle development	0.0132186	6
BP	GO:0021871	forebrain regionalization	0.0139776	3
BP	GO:0051923	sulfation	0.0139776	3
BP	GO:0070233	negative regulation of T cell apoptotic process	0.0139776	3
BP	GO:0098743	cell aggregation	0.0139776	3
BP	GO:0045682	regulation of epidermis development	0.0141066	5
BP	GO:0050909	sensory perception of taste	0.0141066	5
BP	GO:1901224	positive regulation of NIK/NF-kappaB signaling	0.0141066	5
BP	GO:0050913	sensory perception of bitter taste	0.0141329	4
BP	GO:0019724	B cell mediated immunity	0.0141947	8
BP	GO:0046879	hormone secretion	0.014306	13
BP	GO:0002704	negative regulation of leukocyte mediated immunity	0.0149676	5
BP	GO:0009268	response to pH	0.0152573	4
BP	GO:0022404	molting cycle process	0.0153188	6
BP	GO:0022405	hair cycle process	0.0153188	6
BP	GO:0030318	melanocyte differentiation	0.0156371	3
BP	GO:0070193	synaptonemal complex organization	0.0156371	3
BP	GO:2000209	regulation of anoikis	0.0156371	3
BP	GO:0045619	regulation of lymphocyte differentiation	0.0158962	10
BP	GO:0002703	regulation of leukocyte mediated immunity	0.0169011	11
BP	GO:0007292	female gamete generation	0.0170247	8
BP	GO:0006575	cellular modified amino acid metabolic process	0.0170701	7
BP	GO:0002683	negative regulation of immune system process	0.0173961	18
BP	GO:0022010	central nervous system myelination	0.0174027	3
BP	GO:0032291	axon ensheathment in central nervous system	0.0174027	3
BP	GO:0001754	eye photoreceptor cell differentiation	0.0176713	4
BP	GO:0002701	negative regulation of production of molecular mediator of immune response	0.0176713	4
BP	GO:0006547	histidine metabolic process	0.0182323	2
BP	GO:0008300	isoprenoid catabolic process	0.0182323	2
BP	GO:0042363	fat-soluble vitamin catabolic process	0.0182323	2
BP	GO:0045607	regulation of inner ear auditory receptor cell differentiation	0.0182323	2
BP	GO:0045631	regulation of mechanoreceptor differentiation	0.0182323	2
BP	GO:0070862	negative regulation of protein exit from endoplasmic reticulum	0.0182323	2
BP	GO:0071377	cellular response to glucagon stimulus	0.0182323	2
BP	GO:1900003	regulation of serine-type endopeptidase activity	0.0182323	2
BP	GO:1902571	regulation of serine-type peptidase activity	0.0182323	2
BP	GO:2000980	regulation of inner ear receptor cell differentiation	0.0182323	2
BP	GO:1902476	chloride transmembrane transport	0.0184643	6
BP	GO:0045471	response to ethanol	0.0184762	7
BP	GO:0002260	lymphocyte homeostasis	0.0187617	5
BP	GO:0045665	negative regulation of neuron differentiation	0.0187617	5
BP	GO:0009065	glutamine family amino acid catabolic process	0.0192749	3
BP	GO:0033081	regulation of T cell differentiation in thymus	0.0192749	3
BP	GO:0006721	terpenoid metabolic process	0.0193147	6
BP	GO:0044282	small molecule catabolic process	0.019978	15
BP	GO:0120254	olefinic compound metabolic process	0.0202401	8
BP	GO:0002227	innate immune response in mucosa	0.021254	3
BP	GO:0014072	response to isoquinoline alkaloid	0.021254	3
BP	GO:0016540	protein autoprocessing	0.021254	3
BP	GO:0043278	response to morphine	0.021254	3
BP	GO:0046337	phosphatidylethanolamine metabolic process	0.021254	3
BP	GO:0001821	histamine secretion	0.0219731	2
BP	GO:0002775	antimicrobial peptide production	0.0219731	2
BP	GO:0006527	arginine catabolic process	0.0219731	2
BP	GO:0021559	trigeminal nerve development	0.0219731	2
BP	GO:0021781	glial cell fate commitment	0.0219731	2
BP	GO:0022605	mammalian oogenesis stage	0.0219731	2
BP	GO:0032610	interleukin-1 alpha production	0.0219731	2
BP	GO:0032650	regulation of interleukin-1 alpha production	0.0219731	2
BP	GO:0035090	maintenance of apical/basal cell polarity	0.0219731	2
BP	GO:0035821	modulation of process of another organism	0.0219731	2
BP	GO:0042989	sequestering of actin monomers	0.0219731	2
BP	GO:0044848	biological phase	0.0219731	2
BP	GO:0045199	maintenance of epithelial cell apical/basal polarity	0.0219731	2
BP	GO:0071609	chemokine (C-C motif) ligand 5 production	0.0219731	2
BP	GO:0071649	regulation of chemokine (C-C motif) ligand 5 production	0.0219731	2
BP	GO:0072173	metanephric tubule morphogenesis	0.0219731	2
BP	GO:0001776	leukocyte homeostasis	0.0229829	6
BP	GO:0046470	phosphatidylcholine metabolic process	0.0231397	5
BP	GO:0035036	sperm-egg recognition	0.0231793	4
BP	GO:0045058	T cell selection	0.0231793	4
BP	GO:0055074	calcium ion homeostasis	0.0238392	13
BP	GO:0035315	hair cell differentiation	0.0247014	4
BP	GO:0048599	oocyte development	0.0247014	4
BP	GO:0002360	T cell lineage commitment	0.0255333	3
BP	GO:0002437	inflammatory response to antigenic stimulus	0.0255565	5
BP	GO:0002366	leukocyte activation involved in immune response	0.0256285	12
BP	GO:0030073	insulin secretion	0.0258259	9
BP	GO:0009100	glycoprotein metabolic process	0.025856	15
BP	GO:0006068	ethanol catabolic process	0.0260006	2
BP	GO:0009111	vitamin catabolic process	0.0260006	2
BP	GO:0046549	retinal cone cell development	0.0260006	2
BP	GO:0060221	retinal rod cell differentiation	0.0260006	2
BP	GO:0070943	neutrophil-mediated killing of symbiont cell	0.0260006	2
BP	GO:0072488	ammonium transmembrane transport	0.0260006	2
BP	GO:0097048	dendritic cell apoptotic process	0.0260006	2
BP	GO:1903238	positive regulation of leukocyte tethering or rolling	0.0260006	2
BP	GO:2000668	regulation of dendritic cell apoptotic process	0.0260006	2
BP	GO:0030856	regulation of epithelial cell differentiation	0.0262473	8
BP	GO:0007498	mesoderm development	0.0276823	7
BP	GO:0010039	response to iron ion	0.0278334	3
BP	GO:0033688	regulation of osteoblast proliferation	0.0278334	3
BP	GO:0046887	positive regulation of hormone secretion	0.0286493	7
BP	GO:0097553	calcium ion transmembrane import into cytosol	0.0288858	9
BP	GO:0001708	cell fate specification	0.0293185	6
BP	GO:0051703	biological process involved in intraspecies interaction between organisms	0.0296231	4
BP	GO:0003338	metanephros morphogenesis	0.0302399	3
BP	GO:0050891	multicellular organismal-level water homeostasis	0.0302399	3
BP	GO:0051482	positive regulation of cytosolic calcium ion concentration involved in phospholipase C-activating G protein-coupled signaling pathway	0.0302399	3
BP	GO:0002430	complement receptor mediated signaling pathway	0.030301	2
BP	GO:0002638	negative regulation of immunoglobulin production	0.030301	2
BP	GO:0007320	insemination	0.030301	2
BP	GO:0021978	telencephalon regionalization	0.030301	2
BP	GO:0033690	positive regulation of osteoblast proliferation	0.030301	2
BP	GO:0042670	retinal cone cell differentiation	0.030301	2
BP	GO:0045916	negative regulation of complement activation	0.030301	2
BP	GO:0070254	mucus secretion	0.030301	2
BP	GO:0070493	thrombin-activated receptor signaling pathway	0.030301	2
BP	GO:1902047	polyamine transmembrane transport	0.030301	2
BP	GO:0001676	long-chain fatty acid metabolic process	0.0304753	6
BP	GO:0002444	myeloid leukocyte mediated immunity	0.0304753	6
BP	GO:0031341	regulation of cell killing	0.0304753	6
BP	GO:0023061	signal release	0.0307627	17
BP	GO:0061844	antimicrobial humoral immune response mediated by antimicrobial peptide	0.0308607	5
BP	GO:0071219	cellular response to molecule of bacterial origin	0.0313325	10
BP	GO:0009994	oocyte differentiation	0.0313833	4
BP	GO:0019369	arachidonic acid metabolic process	0.0313833	4
BP	GO:0050832	defense response to fungus	0.0313833	4
BP	GO:2000107	negative regulation of leukocyte apoptotic process	0.0313833	4
BP	GO:0050863	regulation of T cell activation	0.0323021	14
BP	GO:0006958	complement activation, classical pathway	0.0327524	3
BP	GO:0036314	response to sterol	0.0327524	3
BP	GO:0050858	negative regulation of antigen receptor-mediated signaling pathway	0.0327524	3
BP	GO:2000241	regulation of reproductive process	0.0330573	9
BP	GO:0006821	chloride transport	0.0341234	6
BP	GO:0009063	amino acid catabolic process	0.0341234	6
BP	GO:0009158	ribonucleoside monophosphate catabolic process	0.0348608	2
BP	GO:0009159	deoxyribonucleoside monophosphate catabolic process	0.0348608	2
BP	GO:0009812	flavonoid metabolic process	0.0348608	2
BP	GO:0045059	positive thymic T cell selection	0.0348608	2
BP	GO:0046512	sphingosine biosynthetic process	0.0348608	2
BP	GO:0046520	sphingoid biosynthetic process	0.0348608	2
BP	GO:0051608	histamine transport	0.0348608	2
BP	GO:0070942	neutrophil mediated cytotoxicity	0.0348608	2
BP	GO:1901533	negative regulation of hematopoietic progenitor cell differentiation	0.0348608	2
BP	GO:1904152	regulation of retrograde protein transport, ER to cytosol	0.0348608	2
BP	GO:0001755	neural crest cell migration	0.0350846	4
BP	GO:0006956	complement activation	0.0350846	4
BP	GO:0043616	keratinocyte proliferation	0.0350846	4
BP	GO:0022407	regulation of cell-cell adhesion	0.0351158	17
BP	GO:0001523	retinoid metabolic process	0.0352602	5
BP	GO:0045577	regulation of B cell differentiation	0.0353703	3
BP	GO:0046475	glycerophospholipid catabolic process	0.0353703	3
BP	GO:0050869	negative regulation of B cell activation	0.0353703	3
BP	GO:0033559	unsaturated fatty acid metabolic process	0.0353994	6
BP	GO:0002460	adaptive immune response based on somatic recombination of immune receptors built from immunoglobulin superfamily domains	0.0354962	12
BP	GO:0050671	positive regulation of lymphocyte proliferation	0.0360621	7
BP	GO:0035710	CD4-positive, alpha-beta T cell activation	0.0367058	6
BP	GO:0033077	T cell differentiation in thymus	0.0368084	5
BP	GO:0032635	interleukin-6 production	0.0374254	8
BP	GO:0032675	regulation of interleukin-6 production	0.0374254	8
BP	GO:0002446	neutrophil mediated immunity	0.0380928	3
BP	GO:0035025	positive regulation of Rho protein signal transduction	0.0380928	3
BP	GO:0043276	anoikis	0.0380928	3
BP	GO:0046471	phosphatidylglycerol metabolic process	0.0380928	3
BP	GO:0007204	positive regulation of cytosolic calcium ion concentration	0.0384814	8
BP	GO:0002886	regulation of myeloid leukocyte mediated immunity	0.0390282	4
BP	GO:0045604	regulation of epidermal cell differentiation	0.0390282	4
BP	GO:0090497	mesenchymal cell migration	0.0390282	4
BP	GO:0045165	cell fate commitment	0.0393541	11
BP	GO:0045580	regulation of T cell differentiation	0.0395571	8
BP	GO:0032946	positive regulation of mononuclear cell proliferation	0.0395937	7
BP	GO:0010838	positive regulation of keratinocyte proliferation	0.0396671	2
BP	GO:0015846	polyamine transport	0.0396671	2
BP	GO:0015867	ATP transport	0.0396671	2
BP	GO:0030201	heparan sulfate proteoglycan metabolic process	0.0396671	2
BP	GO:0034310	primary alcohol catabolic process	0.0396671	2
BP	GO:0043374	CD8-positive, alpha-beta T cell differentiation	0.0396671	2
BP	GO:0044406	adhesion of symbiont to host	0.0396671	2
BP	GO:1901142	insulin metabolic process	0.0396671	2
BP	GO:0046883	regulation of hormone secretion	0.0397669	10
BP	GO:0016101	diterpenoid metabolic process	0.0400283	5
BP	GO:0048864	stem cell development	0.0400283	5
BP	GO:0033687	osteoblast proliferation	0.0409192	3
BP	GO:0050931	pigment cell differentiation	0.0409192	3
BP	GO:0043903	regulation of biological process involved in symbiotic interaction	0.0410911	4
BP	GO:0060042	retina morphogenesis in camera-type eye	0.0410911	4
BP	GO:0007589	body fluid secretion	0.0417005	5
BP	GO:0043367	CD4-positive, alpha-beta T cell differentiation	0.0417005	5
BP	GO:0006720	isoprenoid metabolic process	0.0422379	6
BP	GO:0016485	protein processing	0.0425751	10
BP	GO:0044706	multi-multicellular organism process	0.0426138	9
BP	GO:0046530	photoreceptor cell differentiation	0.0432147	4
BP	GO:0010721	negative regulation of cell development	0.0437372	11
BP	GO:0007617	mating behavior	0.0438483	3
BP	GO:0030104	water homeostasis	0.0438483	3
BP	GO:0048172	regulation of short-term neuronal synaptic plasticity	0.0447073	2
BP	GO:0048712	negative regulation of astrocyte differentiation	0.0447073	2
BP	GO:0002712	regulation of B cell mediated immunity	0.045399	4
BP	GO:0002889	regulation of immunoglobulin mediated immune response	0.045399	4
BP	GO:0070588	calcium ion transmembrane transport	0.0459794	13
BP	GO:0098661	inorganic anion transmembrane transport	0.0467135	6
BP	GO:0002335	mature B cell differentiation	0.0468791	3
BP	GO:0007339	binding of sperm to zona pellucida	0.0468791	3
BP	GO:0070229	negative regulation of lymphocyte apoptotic process	0.0468791	3
BP	GO:0044458	motile cilium assembly	0.047644	4
BP	GO:0046503	glycerolipid catabolic process	0.047644	4
BP	GO:0044242	cellular lipid catabolic process	0.0491603	9
BP	GO:0060079	excitatory postsynaptic potential	0.0498546	6
BP	GO:0007379	segment specification	0.0499693	2
BP	GO:0009068	aspartate family amino acid catabolic process	0.0499693	2
BP	GO:0009404	toxin metabolic process	0.0499693	2
BP	GO:0034035	purine ribonucleoside bisphosphate metabolic process	0.0499693	2
BP	GO:0036065	fucosylation	0.0499693	2
BP	GO:0050427	3'-phosphoadenosine 5'-phosphosulfate metabolic process	0.0499693	2
BP	GO:1901569	fatty acid derivative catabolic process	0.0499693	2
BP	GO:1903236	regulation of leukocyte tethering or rolling	0.0499693	2
CC	GO:0001533	cornified envelope	1.08522e-12	15
CC	GO:0016324	apical plasma membrane	2.4116e-06	24
CC	GO:0045177	apical part of cell	1.14986e-05	25
CC	GO:0035577	azurophil granule membrane	2.95271e-05	8
CC	GO:0005766	primary lysosome	0.00049244	11
CC	GO:0042582	azurophil granule	0.00049244	11
CC	GO:0045111	intermediate filament cytoskeleton	0.0010956	14
CC	GO:0005796	Golgi lumen	0.00191989	8
CC	GO:0005882	intermediate filament	0.00217704	12
CC	GO:0009925	basal plasma membrane	0.00474057	13
CC	GO:0045178	basal part of cell	0.00829243	13
CC	GO:0000795	synaptonemal complex	0.00840316	4
CC	GO:0099086	synaptonemal structure	0.00840316	4
CC	GO:0043679	axon terminus	0.0109934	7
CC	GO:0005765	lysosomal membrane	0.016605	16
CC	GO:0098852	lytic vacuole membrane	0.016605	16
CC	GO:0045095	keratin filament	0.0174151	6
CC	GO:0008278	cohesin complex	0.0181281	2
CC	GO:0071745	IgA immunoglobulin complex	0.0181281	2
CC	GO:0030667	secretory granule membrane	0.0195478	13
CC	GO:0044306	neuron projection terminus	0.0204476	7
CC	GO:0009897	external side of plasma membrane	0.0206498	16
CC	GO:0042581	specific granule	0.0213156	8
CC	GO:0031528	microvillus membrane	0.0253363	3
CC	GO:0000800	lateral element	0.0258542	2
CC	GO:0034702	ion channel complex	0.0269117	12
CC	GO:0000794	condensed nuclear chromosome	0.0278223	5
CC	GO:0016323	basolateral plasma membrane	0.0285872	10
CC	GO:0034707	chloride channel complex	0.0293457	4
CC	GO:0005774	vacuolar membrane	0.0379417	16
CC	GO:0043296	apical junction complex	0.0415241	7
CC	GO:0042622	photoreceptor outer segment membrane	0.0444625	2
CC	GO:0035579	specific granule membrane	0.0446983	5
MF	GO:0004866	endopeptidase inhibitor activity	7.43274e-06	15
MF	GO:0030280	structural constituent of skin epidermis	1.193e-05	7
MF	GO:0030414	peptidase inhibitor activity	1.20053e-05	15
MF	GO:0004497	monooxygenase activity	1.7717e-05	11
MF	GO:0061135	endopeptidase regulator activity	1.89205e-05	15
MF	GO:0008236	serine-type peptidase activity	2.28319e-05	15
MF	GO:0004252	serine-type endopeptidase activity	2.66778e-05	14
MF	GO:0017171	serine hydrolase activity	2.91505e-05	15
MF	GO:0004867	serine-type endopeptidase inhibitor activity	3.65166e-05	10
MF	GO:0048018	receptor ligand activity	4.99986e-05	26
MF	GO:0061134	peptidase regulator activity	5.76273e-05	16
MF	GO:0008146	sulfotransferase activity	0.000140973	7
MF	GO:0019865	immunoglobulin binding	0.000156411	5
MF	GO:0015267	channel activity	0.000180666	24
MF	GO:0022803	passive transmembrane transporter activity	0.00018638	24
MF	GO:0047498	calcium-dependent phospholipase A2 activity	0.000449542	4
MF	GO:0005506	iron ion binding	0.000585663	11
MF	GO:0016782	transferase activity, transferring sulphur-containing groups	0.000898231	7
MF	GO:0004857	enzyme inhibitor activity	0.00115204	18
MF	GO:0004175	endopeptidase activity	0.00147203	20
MF	GO:0016712	oxidoreductase activity, acting on paired donors, with incorporation or reduction of molecular oxygen, reduced flavin or flavoprotein as one donor, and incorporation of one atom of oxygen	0.00161344	5
MF	GO:0005216	monoatomic ion channel activity	0.00164293	20
MF	GO:0016709	oxidoreductase activity, acting on paired donors, with incorporation or reduction of molecular oxygen, NAD(P)H as one donor, and incorporation of one atom of oxygen	0.00181089	5
MF	GO:0016705	oxidoreductase activity, acting on paired donors, with incorporation or reduction of molecular oxygen	0.00202167	11
MF	GO:0070330	aromatase activity	0.00207726	4
MF	GO:0005125	cytokine activity	0.00233293	13
MF	GO:0016810	hydrolase activity, acting on carbon-nitrogen (but not peptide) bonds	0.0025881	9
MF	GO:0020037	heme binding	0.00349477	9
MF	GO:0005184	neuropeptide hormone activity	0.004125	4
MF	GO:0008392	arachidonic acid epoxygenase activity	0.00487839	3
MF	GO:0019841	retinol binding	0.00487839	3
MF	GO:0046906	tetrapyrrole binding	0.00554132	9
MF	GO:0005179	hormone activity	0.00582523	8
MF	GO:0005149	interleukin-1 receptor binding	0.00582743	3
MF	GO:0005254	chloride channel activity	0.00594753	6
MF	GO:0004869	cysteine-type endopeptidase inhibitor activity	0.00676448	5
MF	GO:0008391	arachidonic acid monooxygenase activity	0.00687933	3
MF	GO:0004623	phospholipase A2 activity	0.00799061	4
MF	GO:0004620	phospholipase activity	0.00840885	7
MF	GO:0001228	DNA-binding transcription activator activity, RNA polymerase II-specific	0.00858543	19
MF	GO:0001216	DNA-binding transcription activator activity	0.00934734	19
MF	GO:0005501	retinoid binding	0.00967311	4
MF	GO:0019840	isoprenoid binding	0.00967311	4
MF	GO:0015108	chloride transmembrane transporter activity	0.00976056	7
MF	GO:0005253	monoatomic anion channel activity	0.0127772	6
MF	GO:0016701	oxidoreductase activity, acting on single donors with incorporation of molecular oxygen	0.0172994	3
MF	GO:0016811	hydrolase activity, acting on carbon-nitrogen (but not peptide) bonds, in linear amides	0.0173668	5
MF	GO:1990782	protein tyrosine kinase binding	0.0182235	7
MF	GO:0008401	retinoic acid 4-hydroxylase activity	0.0195914	2
MF	GO:0016813	hydrolase activity, acting on carbon-nitrogen (but not peptide) bonds, in linear amidines	0.0195914	2
MF	GO:0051378	serotonin binding	0.0195914	2
MF	GO:0008509	monoatomic anion transmembrane transporter activity	0.0197545	7
MF	GO:0070001	aspartic-type peptidase activity	0.0212985	3
MF	GO:0016298	lipase activity	0.0222161	7
MF	GO:0005496	steroid binding	0.022789	6
MF	GO:0008199	ferric iron binding	0.0235982	2
MF	GO:0043176	amine binding	0.0235982	2
MF	GO:0008499	UDP-galactose:beta-N-acetylglucosamine beta-1,3-galactosyltransferase activity	0.0279085	2
MF	GO:0008519	ammonium transmembrane transporter activity	0.0279085	2
MF	GO:0033130	acetylcholine receptor binding	0.0279085	2
MF	GO:0052689	carboxylic ester hydrolase activity	0.0287674	7
MF	GO:0050661	NADP binding	0.029668	4
MF	GO:0008417	fucosyltransferase activity	0.0325069	2
MF	GO:0005516	calmodulin binding	0.0345878	9
MF	GO:0015103	inorganic anion transmembrane transporter activity	0.0377244	7
MF	GO:0030296	protein tyrosine kinase activator activity	0.0389224	3
MF	GO:0034483	heparan sulfate sulfotransferase activity	0.0425093	2
MF	GO:0048531	beta-1,3-galactosyltransferase activity	0.0425093	2
MF	GO:0022836	gated channel activity	0.0425131	12
MF	GO:0022839	monoatomic ion gated channel activity	0.0425131	12
MF	GO:0043178	alcohol binding	0.045856	5
MF	GO:0008191	metalloendopeptidase inhibitor activity	0.0478851	2
MF	GO:0030548	acetylcholine receptor regulator activity	0.0478851	2
MF	GO:0070403	NAD+ binding	0.0478851	2
MF	GO:0099602	neurotransmitter receptor regulator activity	0.0478851	2

## Sheet: S4
ID	Description	pvalue	Count
hsa05340	Primary immunodeficiency	7.44793e-07	8
hsa04970	Salivary secretion	1.81712e-05	10
hsa05150	Staphylococcus aureus infection	2.40656e-05	10
hsa00591	Linoleic acid metabolism	2.62289e-05	6
hsa00590	Arachidonic acid metabolism	3.00623e-05	8
hsa04915	Estrogen signaling pathway	0.000106893	11
hsa04726	Serotonergic synapse	0.000113897	10
hsa00592	alpha-Linolenic acid metabolism	0.000155382	5
hsa04060	Cytokine-cytokine receptor interaction	0.000362585	16
hsa00565	Ether lipid metabolism	0.000500678	6
hsa04913	Ovarian steroidogenesis	0.00055796	6
hsa04640	Hematopoietic cell lineage	0.000905471	8
hsa04662	B cell receptor signaling pathway	0.0015813	7
hsa04672	Intestinal immune network for IgA production	0.00308527	5
hsa00982	Drug metabolism - cytochrome P450	0.00340322	6
hsa04270	Vascular smooth muscle contraction	0.00603999	8
hsa04978	Mineral absorption	0.00738434	5
hsa04657	IL-17 signaling pathway	0.0122971	6
hsa00830	Retinol metabolism	0.0123767	5
hsa00601	Glycosphingolipid biosynthesis - lacto and neolacto series	0.0188256	3
hsa00053	Ascorbate and aldarate metabolism	0.022651	3
hsa04724	Glutamatergic synapse	0.0300504	6
hsa00140	Steroid hormone biosynthesis	0.0374262	4
hsa00430	Taurine and hypotaurine metabolism	0.0412003	2
hsa04912	GnRH signaling pathway	0.0412603	5
hsa05033	Nicotine addiction	0.0475899	3
hsa04713	Circadian entrainment	0.0479987	5
hsa04750	Inflammatory mediator regulation of TRP channels	0.0497793	5

## Sheet: S5
Gene	Sequences
APP	F-5' CACACCGTCGCCAAAGAGA 3'
	R-5' GCCAGTGGGCAACACACAA 3'
PTX3	F-5' GCTATTTTATTCCCAATGCGTT 3'
	R-5' TACATCTGTGGCTTTGACCC 3'
INHBB	F-5' TACCTGAAACTCCTGCCCTAC 3'
	R-5' TCTCCACCATGTTCCACCTG 3'
VSIG4	F-5' ATAACCAGGAACCCATCAAAG 3'
	R-5' AAACCACCATACAGCACAAGGA 3'
CHGB	F-5' TGAGGAAGGTGAGGAAGAT 3'
	R-5' TGTAGTGGGTTGAATGGTG 3'
CAMK2N1	F-5' CAGGACACCAACAACTTCTTCG 3'
	R-5' TTTCAGCACGTCATCAATCCTA 3'
ADAMTS1	F-5' AAGCGGAGACCGAAGACGA 3'
	R-5' GTGAGGGCAGCATTGGAGG 3'
TGM2	F-5' CTTTGTCTTTGCGGAGGTC 3'
	R-5' GGGTATTTGTAGGTGTGGGTG 3'
SHANK2	F-5' GAAGGATAAACCCGAGGAGATA 3'
	R-5' CTTGGCGTTCGTACACAGAG 3'
ANO1	F-5' CCCAAAGACGGAGAAAAGC 3'
	R-5' TCGGAAGGAACGGAAAATG 3'
PRSS12	F-5' GGAGTGTCCTGTACCCCTCTAAC 3'
	R-5' AACCTCCACTCGTCCTTCTTTC 3'
